# Supplementary material for: Optimal Light Intensity for Lettuce Growth, Quality, and Photosynthesis in Plant Factories
Source: Plants (Basel). 2024 Sep 19;13(18):2616. doi: 10.3390/plants13182616 (PMC11434889; doi:10.3390/plants13182616)
Supplement: Supplementary file 1 [file plants-13-02616-s001.zip]

Archive with 1 entries (1 files):
- plants-3111093-supplementary.pdf
